# Supplementary material for: Growth of Mycobacterium tuberculosis in vivo segregates with host macrophage metabolism and ontogeny
Source: J Exp Med. 2018 Apr 2;215(4):1135–52. doi: 10.1084/jem.20172020 (PMC5881470; doi:10.1084/jem.20172020)
Supplement: Table S1 (Excel file) [file JEM_20172020_TableS1.xlsx]

## Sheet: Sheet1
Table S1. List of differentially expressed genes in AM+TB and IM+TB
Genes upregulated >2 folds in AM+TB		Genes upregulated >2 folds in IM+TB
Kcne3		Dusp16
Vstm2a		Foxo3
Wfdc10		Pisd-ps2
Plin1		Wdfy1
Ear1		Fanca
Cidec		Bin1
Krt79		Mmp14
Siglec5		Ell2
Mfsd7c		Tef
Depdc1a		Mll2
1600029D21Rik		Rhob
Ear6,Ear7		Gigyf1
Htr2c		Gm614
Perp		Leng8
Prom1		Sfrs18
Gal		Rab20
Marco		H2-Aa
Neil3		Ceacam16
Adcy3		Irs2
Ear2		Tug1
Cdkn3		C030046E11Rik
Alox5		Crocc
Ccdc80		Klf6
Rad51		Tnfaip3
Kcnn3		Dcp1a
Cdc25c		Trib3
Pbk		Ppp1r3b
Ffar4		Zbtb43
Clspn		Plau
Btnl4		Prpf40b
Btnl6		Sfxn5
Kcnk5		Phf21a
Rufy4		Cul9
2810417H13Rik		H2-Q8
Ube2c		Fam46a
Rrm2		Nlrp1a
Krt19		Slc7a8
C530008M17Rik		Slc25a37
Mrc1		Madd
Chi3l3		H2-K2
Gmpr		Ccnl1
1100001G20Rik		Fam60a
Car4		Slc30a1
Ereg		Tec
Cd2		Pdk1
Ucp3		4930413G21Rik
Kif4		Dclre1c
Birc5		Atf7ip
Hook1		Zfp959
Ltc4s		Wdtc1
Spag5		Mllt6
Cdk1		Nlrp1b
Sbk2		Suco
Dscc1		Bcl2l11
Nuf2		Mdm2
Bdh1		5430435G22Rik
Ppm1j		Yod1
Shcbp1		Rufy3
Mt2		Ifitm2
Slc6a4		Gla
Kif11		Cxcr2
Ccnb2		Gm7102
Nek2		A930005H10Rik
Rarres1		Elk4
Pparg		Rgl2
Fam64a		Rgs1
B3gnt7		Foxp1
Pdk4		Etv5
Lpl		Armcx3
Cbln1		Ccnd1
Prune2		Mfsd4
Oip5		Il10rb
Slc9a4		Arrdc3
Nusap1		N4bp2
Plk1		Lmbr1l
Ccnb1		Cysltr1
Cdkn2a		Tst
Acot1		Rlf
Kif2c		Slx4ip
Cdca3		Zc3h12d
Lilra5		Kdm6b
Esco2		2010005H15Rik
Cenpe		Itga6
Vsig8		B4galnt2
Kif15		Dot1l
Inadl		Malt1
Phgdh		Alyref2
Kifc1		BC028528
Trf		Mx2
Slc39a2		Abi3
Mastl		Gm5860
Cenpf		Dnajb1
Bub1		Thbd
Epcam		Jdp2
Top2a		Sntb2
Mgll		St3gal2
Cdca2		Sowahc
Kif22		Mif
Atp6v0d2		Btg2
Hr		Nr4a2
Tmem151a		Zfp36
Rad51ap1		Rdh12
Trim29		Arrb1
Mcoln3		Tgtp1
Kif18b		Taf7
Kif23		Fam20c
Ovol2		Tgif1
Cenpi		Gab1
Sh3bgrl2		2810474O19Rik
Cmbl		Pgk1
Ramp1		Abcb1a
Cep55		Abtb2
Ctsf		Kcnj2
Cdh1		Eif2c3
Dip2c		5031425E22Rik
Kif20a		Tpi1
Ncapg		Vav3
Plxdc2		Ier5
Asb4		Csrnp1
1190005I06Rik		Ets2
Ckap2		Tmem8
Diap3		Tet3
5730507C01Rik		Nfxl1
Enpp1		Nsg1
Fam115a		Mansc1
Ms4a8a		D930015E06Rik
Ncaph		Gbe1
Hspa12a		4930470H14Rik
Rad54b		Fchsd2
Ffar2		Itgam
Kntc1		Khnyn
Racgap1		Pltp
Ttk		Skil
Xrcc5		Itprip
Knstrn		Kansl1l
Pacsin3		Slc37a2
Adarb1		Ifnar2
Prr11		4632428N05Rik
Tcf19		Mir22hg
Bmpr1a		Gng2
Cdc45		Mcl1
Sec14l2		Bcl6
Aurkb		Zfc3h1
Troap		Il1rn
Abhd3		Ace
P2rx5		AW011738
Clmn		Tbc1d2b
Prc1		Gas5
Fancd2		Hspb11
Pvt1		Cd83
Net1		Itpr3
Card11		H2-Ab1
Rgl3		Ift172
Fam89a		Klhl11
Spc25		Apobec1
Ehhadh		Sfi1
Kazald1		Aasdh
Foxm1		Tnfsf12
Pole		Slfn10-ps
Marveld2		Nr1h3
Cdca5		Nfkbia
Ctsk		Eno3
Kctd12b		Lysmd3
Clec1b		Rere
Tpx2		Fcrlb
Slc22a17		Parp10
Rims3		Lbr
Ccna2		Pyhin1
Aldh1l1		Kctd17
Fam189a2		Ptprs
Cks1b		Cry2
Liph		Gbp9
Ccl6		Stxbp5
Nup210		Sik1
Fignl1		Plxna1
Ndc80		2810002D19Rik
Ak8		Procr
Hebp1		1500012F01Rik
Dut		Rassf8
Xlr		4933432I03Rik
Serpinb6a		Gm7334
Eid2		Syt11
Myo6		Grina
Angptl4		Slc6a8
Zbtb32		Slc16a3
Sort1		Zcchc11
Mb21d2		Jak2
Melk		Mef2d
Synpo		Rsad2
Cybasc3		Elk3
Fam181b		Rbpj
Kynu		Tmco6
Speg		Slc22a4
Dlgap5		Nisch
Actn1		Adgb
Cenpn		Gm6904
Cxcr1		H2-Q5
Abcd2		Dusp1
Wwtr1		Car2
Ccbe1		Med13l
Pkmyt1		Dtx2
Uhrf1		Ralgapa2
Afp		Nfat5
Ect2		Gm5483
Serpinb1a		Lilra6
Kazn		Cbx4
Cyb561		Kdm3a
Rab19		Dock6
C77080		Zfp292
Ska3		Tceal8
Ccl9		Mylip
Ttyh2		Cxcl16
Lyplal1		Crem
Slc22a18		Sema4b
Gtse1		Ly86
Akr1b8		Snhg8
Cxcl3		Slamf7
Zwilch		1700113A16Rik
Tgfb2		D4Wsu53e
Itpka		Sertad1
Stil		Gm6377
Mical3		Tns3
Bzw2		Sirt1
Mical2		Slc40a1
Asf1b		Niacr1
Gpr155		Usp35
Stmn1		Crip2
Cdkn2b		Gimap1
Il18		Tpm1
Mrgpre		4933412E12Rik
Rad54l		Hif1a
Dtl		Plekho1
Galnt3		Pla1a
Lepr		G0s2
Dhcr7		4930519G04Rik
Fpr1		Vcam1
Kif20b		Nbeal2
Tacc3		Ppbp
Unc119		Gp6
Brca1		Tjp3
Mtap7d3		Zfp800
Dnajb13		Ets1
Wtip		Hexim1
Cenph		Fam46c
Ncapd2		Papss2
Iqgap3		Retnla
Tmem238		Gm20257
Rras2		Nlrp3
Pdlim1		Gpr18
Colec12		Rest
Sh2d1b1		Tnfsf14
Mt1		Mmp9
Npl		Kbtbd7
Lpin1		Utrn
Hmgn1		Antxr2
Tmem41a		3110057O12Rik
Cideb		Ahr
Map6		Gramd1b
Tarsl2		Casc4
Traip		Pvr
Mgst2		Lats2
Tchh		Metrnl
Siglec1		Map4k4
Dnph1		Haao
Rnase6		Srgn
Lphn3		Slc38a2
Ch25h		Bmyc
Bmp2		Retnlg
Cdca8		Caskin2
Raet1e		Slc9a3r2
Mamld1		Smox
Fam92a		H2-Eb1
Adam33		Ethe1
Mcm7		Osgin2
Cenpo		Smpd5
Slc12a7		Stx11
Mgmt		4930431F12Rik
Bckdhb		Chd7
Hsd17b7		Cd93
Sqle		Atp2a3
Fkbp11		Fgd3
Hmmr		Gpr35
Arsg		Dhdh
Dhcr24		Rybp
Hist1h2bc		Tsc22d1
Tacc2		Eid1
Gmds		Tubb2a
Bhlhe41		Tnfsf15
Cdkn2c		Kdm5b
C330027C09Rik		Rgag4
Bcar3		Arid3b
Cdc42ep3		Mfng
Maged1		Unc13d
Arhgef40		Smim3
Ube2t		Cd86
Tmem154		St3gal6
1700026L06Rik		Arid5b
Pdgfc		Rgs10
Slc52a3		Atp10d
Apoc1		1810044D09Rik
Clec4a2		Plxnd1
Serpine1		Arl4a
Pald1		Rasgrp1
Laptm4b		Cd14
Ska2		Stfa2l1
Cdca7		Tpcn1
Tmem138		Kif21b
Mtfr2		Fnbp1l
Chpf		Zfp7
Lrrc27		Olfml2b
Paqr4		Ctla2b
Mmp2		Rnd1
Qpct		Mir17hg
Mcm10		Ccrl2
Cxcl14		Abca1
Cenpk		Limd2
Ocln		Clec4d
Pros1		Pitpnc1
6720489N17Rik		Lyve1
Rps4y2		Sema4d
Zbtb8a		Fgl2
Agpat3		Cdkn1a
S100a1		Plxnc1
Sulf2		Pamr1
Chaf1a		Arid5a
Mfge8		Gprc5a
Cib2		Pla2g7
Meis3		Clcf1
Tnfrsf23		Ifnar1
Lyz1		Ccr5
Hmgb3		Ppp1r15a
Mybl2		Gfi1
Mcm2		Gja4
Coro2b		2310015A10Rik
Mad2l1		Ifitm6
Tmem64		Blnk
Il12rb2		Il6
Gpr55		Gpx3
Tnfrsf22		2310001H17Rik
2610034B18Rik		Tgm1
Lyz2		Lpar6
Ung		Ccl3
Syne2		Efnb1
Cmc2		Basp1
Ehbp1		Emp1
P2ry13		Soat2
Tk1		Socs3
Cyp51		Cds1
Mgst3		Tagap
Phlda3		Phyhd1
Afap1		Cited2
Irf4		Foxred2
2700099C18Rik		Nos2
Prkar2b		Etv3
Aplp1		Sell
Fbxo5		Hk1
Mis18bp1		Mgp
Pola1		Ptp4a3
Dcbld2		Gm11110
Tanc2		Slco4a1
9030624G23Rik		Zfp821
Cenpv		Plvap
Olr1		Jhdm1d
Rpl39l		Htra4
Siglece		Gpr65
D8Ertd82e		Baiap2
Cttn		Kitl
Bend6		1110007C09Rik
D330045A20Rik		Emilin2
Cd200r1		Gm12505
Mcm5		Slc43a2
Ptgfrn		Klrk1
Mak		Ak4
Flt1		Errfi1
Acy1		Tm4sf1
Ccnf		Il1f9
Cdc42bpa		Sh2d3c
Ppm1n		Il1b
Cep170b		Osgin1
1810033B17Rik		Snx18
Ptpla		Vill
Adhfe1		Il21r
Pcyox1		Timp3
Lima1		Gimap6
Cdca7l		Otud1
Fam83d		Sipa1l2
Sgsm2		Thap6
Idi1		Slc29a3
St7		Nuak1
Ccnd2		Gimap4
Apol9a		Tspan13
Hells		Slc16a13
Zranb3		Egr1
Mpp6		Arg2
Rrm1		Fendrr
Fam135a		Cxcr4
Ear5		Ptafr
Cenpa		Smad6
Gm6644		Cyp4f18
Stac2		Dnaaf3
Grap2		Epas1
Car5b		Plekhg2
Vash1		Rsph9
Ggact		Raph1
F11r		Zfp516
Fam78b		Pydc4
Akr1b3		1700071M16Rik
Fam122b		Ly6c1
Cdkl2		Tnfrsf14
Bub1b		Arl4d
Atp10a		Ddah2
Fut7		Pmaip1
Pcx		Atp8b2
Zcchc14		Rhov
Pls3		Ccl22
Snx7		Tmcc2
Pfkfb4		Mtus1
Spats2		Il3ra
Gm5150		Fcgr2b
Efcab4a		S100a9
Tmem216		Ecscr
Gins2		Bambi-ps1
Gpr56		Krt80
Cped1		Hbb-b2
Smc2		Wdr92
Trip13		Tinagl1
Tnfrsf26		Csrp2
Myo7a		Hba-a1,Hba-a2
Fasn		Myzap
Ly75		Tmem204
Ncoa4		Hsh2d
Spire1		Tspan9
Irgc1		Beta-s
Areg		Cd40
Adk		Tspan8
Dhrs7b		Gpihbp1
Chtf18		Prkce
Stap2		St3gal5
Pde3b		Jag1
Nrm		Gatsl2
Anxa1		Rapgef2
Ercc6l		Fmo1
Enpp5		Insl6
C2		Hpgds
Klhdc4		Esam
Serping1		Fmnl2
Fam213a		Tcf4
Nt5e		Cxcl12
Agap1		Mxd1
Pld3		C5ar1
Pex11a		Chst1
Fcgrt		Ninj1
Mapre3		Hp
Il20rb		Alpk2
Treml4		Nfkbiz
Fdps		Pcdh1
C4b		Ptrf
Mr1		Chi3l1
Nipa1		Osm
Mtmr7		Spsb4
Lipn		Pfkfb3
Igf2bp2		Ctla2a
Tubd1		5730408K05Rik
Cd22		BC147527
Cd81		Jun
Rph3a		2310010M20Rik
Gcnt1		Src
Dnajc9		Ndst1
Spc24		Ltb
Cd9		Il7r
Gpsm2		Sox18
Cbr3		Lbh
Dtnb		Slc6a12
4930506M07Rik		Gstt2
Dusp13		Gm2848
Rab44		Tspan3
Eml6		Ccl2
Itgax		Btbd16
Smc4		Sorbs1
Gna15		Tuba1a
Gpt2		Ms4a4c
Lipt2		Ager
Aurka		Bmp6
Fstl1		Gnb4
Cdc7		Cldn5
Susd1		Tmeff1
Mmp12		Cd34
H2-M2		Erg
Tlr8		Hbegf
F7		Col4a2
Btbd6		Ramp2
Mccc2		Emp2
BC026585		Slco2a1
Mcm6		S100a4
Timd4		Adamtsl4
LOC100038947		Ehd2
Naaa		Emcn
4933430I17Rik		Foxf1
Rin3		H2-Ob
Hist1h1c		Tie1
Pecr		Bcr
Acox1		Adssl1
Fam108c		Cyp27a1
Prosapip1		Rasgrp4
Rhof		Gpr116
Uxs1		Cep85l
Gpr137b		Cacnb1
Cenpw		Clec14a
Lig1		Nrgn
Prim1		Zfp467
4931406C07Rik		Rasip1
Slc29a1		Orm1
Apitd1		Prx
Trerf1		Lyl1
Slc25a4		Cdh5
Sorbs3		Sdpr
Kat6b		Olfr1033
Amz1		Ckb
Fam69a		Nedd4l
Slamf9		Sesn3
Lss		Igfbp4
Slc17a9		Bambi
Gins1		Eltd1
E2f2		Igfbp7
Pon3		Hpgd
Cryl1		Podxl
Pbx1		Fyb
Dhfr		Ifi44
Atad2		Egfl7
Adipor2		Dpys
Tnfrsf18		Sema3f
Naprt1		Pglyrp1
Haus4		Gm12185
Abhd14a		Gng11
Tmem150a		Lag3
Arhgap39		Nlrp1c-ps
Fabp4		Clu
Rab34		Tnni3
Lipa		Gpr132
Deptor		Cyp4b1
Mgat4b		Icam2
Marveld1		Slc11a1
Hn1l		Cryab
Sirpb1a		Hspb1
Incenp		Rgs12
Aplp2		S100a16
Cd164		Col3a1
Idh1		Arl5c
Trp53i11		Sdc1
Fam129a		G530011O06Rik
Hddc2		Tmem100
E2f8		Tek
Ttc21b		Lrrc25
Myc		Ptpn22
Brip1		Pde7b
Large		Serpinh1
Klhl6		Htra1
Oaf		Rnf186
Solh		Cd38
Sirt5		Sparc
Apol10b		Tspan7
Pxmp4		Col4a1
Psat1		Ifitm3
Lphn2		Ptprb
Arsb		A530064D06Rik
Bora		Cp
Aldoc		Sparcl1
Tmtc4		Nes
Rhoc		Isg20
Lmna		Ifitm1
Ctsc		Slfn4
March3		Smad7
Cyb5r3		Rnf144a
Tns1		Fam213b
Atp6v0a1		Arap3
Tcf7l2		C130074G19Rik
Poc1a		Fcho1
Dsel		Gm129
Nedd9		Gpr171
C2cd2l		Lacc1
Vkorc1		Bnip3
Stk39		Gata2
Ccdc88c		Arhgap22
Adrb1		Tjp1
Pla2g15		Afap1l1
Zfpm1		Bgn
Cav1		Nedd4
Mag		Mxra8
Rpl3l		Lst1
Lsr		Ido1
Ppap2a		Zbtb18
Ccdc34		Fermt2
Rpp40		Slc6a19
Gpr15		Tspan18
Arhgef39		Dnajb4
Scd2		Tnfsf9
H2afx		Fhl1
Il27ra		Tbx2
Shmt1		Art2a-ps
H2afv		Neurl3
Fert2		Gm20748
Plcb1		Sema3c
Paip2b		Tlr12
Fam195a		Dlc1
Pdia5		Cyyr1
Sh3tc1		Postn
Ptgs1		Aqp1
Rmrp		Sema3g
Sla		Marcks
Sfxn1		Sash1
Best1		Prdx6
Fuom		Csf1
Mtap		Msi2
Zadh2		Cdc42ep1
Qdpr		Serpinb8
Ulbp1		Sept4
Lsp1		Gatm
Mctp1		Hrh2
Emilin1		Fmo2
Sept9		Grap
Mreg		Sod3
Mms22l		Il1r2
Rab7l1		Inmt
4930427A07Rik		Kit
Creb3l2		Ckap4
Gmnn		Mthfd1l
Cercam		Ripply3
Spata24		Marcksl1
Cd302		Acer2
Fdx1		Il12rb1
Mmd		Lrrc16a
Maoa		Ankrd37
Smyd2		Sectm1a
Kpna2		Hgf
2810025M15Rik		Rassf2
Tbxas1		Tarm1
Cdr2		Scn7a
Tle1		Flt3l
Klrb1b		Lhfp
Copz2		Stx1b
Cnr2		Ms4a7
Sept11		F3
Ydjc		Slco3a1
Golm1		Vps37b
8430427H17Rik		Arhgef37
Acat1		Rasgrp2
Macrod1		Pdgfb
Mrps6		Mfap4
Ccne1		Adora2a
Cx3cl1		Micall2
Adora3		Sgsh
Glul		Zfp36l1
Rpusd3		Rbm38
Mvd		Prm1
Rdm1		Jarid2
Mcm3		A530032D15Rik
Slc25a15		Ralgps1
Arhgef18		Clic5
Ezh2		Ccr2
Plp2		Hdc
Cep78		Aldh1a1
Rpia		Pecam1
Rnf144b		Zmynd15
Rnf180		BC094916
Ctnnb1		AI427809
Engase		Ankrd66
2700094K13Rik		Tnfaip6
Peli3		Ier3
Tfec		Arl4c
Ctsd		Arhgef15
Ppfibp1		Sema7a
Raet1d		Ms4a6b
Atxn1		A230028O05Rik
Hadh		Hpse
Mob3b		Asprv1
Cpt2		Slc4a11
Fkbp9		Pcolce2
B3galtl		Pou2f2
Etfb		Hes1
Fzd7		Chst11
Fkbp5		Sestd1
S1pr4		Nsmaf
Gramd4		Mmp25
Mthfd1		Cadm1
Fam211a		Cd97
Ptplad1		S1pr1
Nqo2		Slc39a4
Echdc1		Tmem176b
Mettl13		Ankrd33b
Gdf15		Tm4sf19
Atxn10		Csf3r
Cela1		Dlg4
Rassf4		Loxl3
Rcc1		Ece1
Vrk1		S100a6
Pon2		Cyp26b1
Tpk1		Ccdc102a
Mtss1		Cabp4
Cd82		Sh3bp4
Chaf1b		Prkcb
Cnksr3		Tmem176a
Enc1		Itgb7
Pold2		Ecm1
Erc1		Gas7
Prps2		Upp1
B3gnt3		Tnfrsf13b
Cep128		Gpc1
Plscr1		Gpr114
Eme1		Fgd2
Ints10		A930006K02Rik
Tmem97		Hspa1b
Abhd5		Pdcd1lg2
Mcm4		Hspa1a
Vopp1		Bcl2
Tnfsf13		Il10
Cchcr1		Htr7
Aldh6a1		Tmem37
Eci2		Fabp3
Ccdc88a		Tbc1d8
Lyrm4		Ldhb
Selplg		Tlr1
Dolpp1		Gm9199
Lpcat3		Ccl4
Rpph1		Gbp1
Abcg1		Eng
Nlrx1		Il23a
Tmem245		Cdo1
Cav2		Rcsd1
Vkorc1l1		Dppa3
Cd1d1		Padi2
Stard4		Ngp
Myadm		Cpne2
Hmgn5		Plekhg4
Apex1		Tlr9
Man2a2		Cx3cr1
Glt25d1		Mmp13
Abhd12		Gm4841
Pnpla8		Ptgs2
Cep57l1		Edn1
Rnd2		Abcb1b
Acot2		Gramd3
Erdr1		C230081A13Rik
Rfx2		Adam8
Ptpn12		Cnn3
Clec16a		Calhm2
Cyb5		Mgarp
Qsox1		Apoc2
Sc4mol		Cacna1d
1810011H11Rik		Ly6a
Msh2		Tm4sf5
Tmem48		Dusp2
Gars		Dnase1l3
Alas1		Pkp3
Golim4		Cass4
Nr1d1		Kcnn4
Uchl3		Cst7
Zfp608		Hdac7
Cdc14b		Fscn1
Epb4.1l1		Rrad
Ckap2l		Orm2
9430038I01Rik		Syngr1
Il11ra1		Thbs1
Wdhd1		Clec4a1
Rps6ka2		Tmem178
Arhgap11a		BC064078
Rexo2		Ccl12
Dok2		Prss46
Ccnd3		Susd3
Acsf2		Ccr7
Camk2d		Cd72
Alg8		Cysltr2
Arhgef6		Cmklr1
Pir		Plac8
Cd101		Cxcl13
Mical1		Serpinb2
Taf4b		Schip1
Tspan14		Egln3
Smad1		Rap1gap2
Abhd6		Gpr68
Tspan5		Kdr
Arhgap26		Saa3
Tbc1d2		Maf
Slc41a2		Pdlim4
Wrb		Pde2a
Cryz		Gem
BC051226		Slc26a11
Dab2		Arg1
Cltb		Kcnk13
Plcb2		Gstt1
Ebpl		Ltb4r1
Lmo4		Prkar1b
E130012A19Rik		Gpr162
2610020H08Rik		B3gnt5
Mettl1		B4galt6
Spint2		Smad3
Vars		Pstpip1
Rad18		Clec2i
Igflr1		Aif1
Isyna1		Art2b
Aldh18a1		Selm
Pdk2		6530402F18Rik
Adrb2		Stab1
Prdx4		Flnb
Slc39a11		Slc28a2
Hsd17b4		Mafb
Adcy7		Abcg3
I830077J02Rik		Atp1a3
Nucb2		Ntng2
Supt3		Lat2
Cep68		Sorl1
Phf15		Msantd3
Hsdl2		Gm10872
Isoc2a		Tspan33
Tmem198b		Cpq
Mvk		Ccl7
Nceh1		Depdc7
1110051M20Rik		Tiam1
2510009E07Rik		Tmem119
Lrp4		Lta
Mdh1		Ccl8
Ctps		Nrg1
Fbxo32		Ndrg1
Pkib		Sdc4
Fry		Rai14
Snx9		Traf1
Cdc42bpb		Abcc3
Psrc1		Ccl5
Tbrg1		Stat4
Tnfrsf21		Vegfa
Dirc2		Unc93a
Oplah		Rhou
Prim2		Itga9
Clec7a		Spatc1
Tshz1		Arhgef10l
Dennd2a		Layn
Dbi		Runx3
Comt		Il12b
Rgmb		Mefv
Ano10		Plbd1
Tjp2		Olfml3
Il1rap		Apoe
Rrs1		Hoxb4
Dock5		Ddit4
Mmp19		Gypc
Rfc3		C1qtnf6
Lap3		Spon1
Cisd1		C3ar1
Gpcpd1		Spic
9630033F20Rik		Ip6k3
Ankmy2		Pdgfa
Tmem180		Scarf1
Camk2g		Ptx3
4930444A02Rik		C1qc
Suclg2		Dusp4
Pex11c		Gdf3
Metrn		Slamf1
Tbca		C1qb
Vaultrc5		C1qa
Cd33		Adam19
Hint3		Ly6c2
Dstn		Il12a
Sgpp1		Tmem171
Ctnnbip1		Inpp5j
Megf9		Gpr31b
Axl		F13a1
Anxa2		Gm15056
Stard5		1700012B09Rik
Rab3d		Mir27a
Shq1		Mir3061
Scarb1
Ak3
Fuca1
Fam118b
Il1rl2
Gm7120
Pld4
Wdr12
Napepld
Tbc1d4
Ccdc91
Timeless
Gale
Pmf1
Farsb
Tmem143
Acaa2
Prdx1
Tgfbr2
Abhd14b
Gpr176
Tmcc3
Hvcn1
Acvr1
Lrp12
Gstm4
Cenpq
Gm14446
Spint1
Dpagt1
Cdk14
Pnpt1
Acaca
S100a11
Myo19
Blvra
Chpt1
Lck
Fam136a
5430437J10Rik
Slc9a7
C1ra
Wdr76
Cxcl1
Adcy4
Arhgef12
Prps1
Hip1r
Cd36
Naga
Ccbl2
Fam57a
Zfp948
Tctn1
1110008P14Rik
Nln
Hip1
Qsox2
Sae1
Arhgap21
Hmgn2
Thyn1
Pnpla7
Sord
Emc8
Uck2
Ammecr1
Cat
Ift43
Cpped1
Nudt2
Chek2
Nudt19
Leprot
Top1mt
Serpina3g
Nudcd2
Thop1
Lancl2
Crip1
Lhx2
4930579G24Rik
Rpa1
Nup37
Abhd16a
Taldo1
Insr
Haus1
Pygl
Pmepa1
D10Jhu81e
Tusc3
Ppp2r1b
Ccny
Cyb5b
Nxt2
Fam132a
Efemp2
Hmgcs1
Neurl1b
Polh
Olfm1
Slc35c2
Rpa2
Pla2g6
Enoph1
Ttc8
Prr15
Eif5a
Srm
Vat1
H2afz
Esyt2
Lrg1
Ldlr
Xrcc6
Tmbim1
Camk1
Ncapd3
Aldh9a1
Rangap1
Tnfaip8l1
Rnaseh2a
Gyg
Cmas
Rilp
8430419L09Rik
Tecr
Acads
